# Supplementary material for: Word Frequency Is Associated With Cognitive Effort During Verbal Working Memory: A Functional Near Infrared Spectroscopy (fNIRS) Study
Source: Front Hum Neurosci. 2019 Dec 13;13:433. doi: 10.3389/fnhum.2019.00433 (PMC6923201; doi:10.3389/fnhum.2019.00433)
Supplement: Supplementary file 1 [file Data_Sheet_1.ZIP]

Archive with 11 entries (8 files):
- Supplementary Material Presentation/
- Supplementary Material Presentation/.DS_Store
- __MACOSX/
- __MACOSX/Supplementary Material Presentation/
- __MACOSX/Supplementary Material Presentation/._.DS_Store
- Supplementary Material Presentation/Supplementary table 2.docx
- __MACOSX/Supplementary Material Presentation/._Supplementary table 2.docx
- Supplementary Material Presentation/Supplementary table legends.docx
- __MACOSX/Supplementary Material Presentation/._Supplementary table legends.docx
- Supplementary Material Presentation/Supplementary table 1.docx
- __MACOSX/Supplementary Material Presentation/._Supplementary table 1.docx
